# Supplementary material for: Maraviroc enhances Bortezomib sensitivity in multiple myeloma by inhibiting M2 macrophage polarization via PI3K/AKT/RhoA signaling pathway in macrophages
Source: Cell Div. 2025 Feb 14;20:5. doi: 10.1186/s13008-025-00145-1 (PMC11829472; doi:10.1186/s13008-025-00145-1)
Supplement: Supplementary file 1 — Supplementary Material 1 [file 13008_2025_145_MOESM1_ESM.zip]

Archive with 11 entries (10 files):
- ╘¡═╝/
- ╘¡═╝/Bor MVC.tif
- ╘¡═╝/Bor.tif
- ╘¡═╝/CCL3NC.tif
- ╘¡═╝/CCL3OE.tif
- ╘¡═╝/MVC.tif
- ╘¡═╝/p-akt-11s.tif
- ╘¡═╝/p-p13k-15s.tif
- ╘¡═╝/p-rhoa (2).tif
- ╘¡═╝/shCCL3.tif
- ╘¡═╝/─┌▓╬2-26s.tif
